# Supplementary material for: Phytochemical Composition and Bioactivities of Some Hydrophytes: Antioxidant, Antiparasitic, Antibacterial, and Anticancer Properties and Mechanisms
Source: Plants (Basel). 2024 Aug 2;13(15):2148. doi: 10.3390/plants13152148 (PMC11313917; doi:10.3390/plants13152148)
Supplement: Supplementary file 1 [file plants-13-02148-s001.zip]

Archive with 1 entries (1 files):
- plants-3043871-supplementary.pdf
